# Supplementary material for: A role for Dynlt3 in melanosome movement, distribution, acidity and transfer
Source: Commun Biol. 2021 Mar 26;4:423. doi: 10.1038/s42003-021-01917-5 (PMC7997999; doi:10.1038/s42003-021-01917-5)
Supplement: Supplementary file 5 — Supplementary Data 1 [file 42003_2021_1917_MOESM5_ESM.xlsx]

## Sheet: Feuil1
Gene	Gene Product	Human Disease	Mouse Model	Stage
TYR	TYR	OCA1	Albino	Maturation
OCA2	OCA2/P	OCA2	Pink eye dilution	Maturation
TYRP1	TYRP-1	OCA3	Brown	Maturation
SLC45A2	SLC45A2/MATP	OCA4	Underwhite	Maturation
DCT	DCT/TRP-2		Slaty	Maturation
PMEL	PMEL/Pmel17/Silver/gp100		Silver	Maturation
GPR143	GPR143/OA1	OA1	Oa1	Biogenesis
MLANA	MART1/melan-a		Melan-a	Maturation
AP3B1	AP-3β3a subunit	HPS2	Pearl	Transport
AP3D1	AP3 δ subunit		Mocha	Transport
AP3M1	AP-3 µ3a subunit		No2	Transport
AP3S1	AP-3 σ3a subunit		No2	Transport
BLOC1S5	Muted		Muted	Transport
BLOC1S4	Cappuccino	HPS1	Cappuccino	Transport
DTNBP1	Dysbindin	HPS7	Sandy	Maturation
BLOC1S3	BLOS3	HPS8	Reduced pigmentation	Biogenesis
PLDN	Pallidin	HPS9	Pallid	Maturation
BLOC1S1	BLOS1		No reported coat color	Transport
BLOC1S2	BLOS2		No2	Transport
SNAPIN	Snapin		Perinatal lethality1	Transport
HPS1	HPS1	HPS1	Pale ear	Biogenesis
HPS3	HPS3	HPS3	Cocoa	Biogenesis
HPS4	HPS4	HPS4	Light ear	Biogenesis
HPS5	HPS5	HPS5	Ruby-eye 2	Biogenesis
HPS6	HPS6	HPS6	Ruby-eye	Biogenesis
VPS11	VPS11		No2	Transport
VPS16	VPS16		No2	Transport
VPS18	VPS18		No reported coat color3	Transport
VPS33A	VPS33A		Buff	Maturation
VPS39	VPS39/Vam6		No2	Transport
VPS41	VPS41		Embryonic lethal3	Transport
VPS33B	VPS33B	ARCS1	No2	Maturation
C14ORF133	VIPAR/VPS16B	ARCS2	No2	Transport
RABGGTA	Subunit of Rab geranylgeranyl transferase II		Gunmetal	Biogenesis
LYST	LYST	CHS	Beige	Transport
MYO5A	Myosin VA	GS1	Dilute	Transport
RAB27A	RAB27A	GS2	Ashen	Transport
MLPH	Melanophilin	GS3	Leaden	Transport
STX17	Syntaxin 17		No2	Elimitation
TRAPPC6A	TRAPPC6A		Mhyp	Transport
VAC14	VAC14/ARPIKFYVE		Inglis (infantile gliosis)	Transport
FIG4	Fig/SAC3	CMT4J	Pale tremor	Maturation
AP1S1	AP-1 σ1 subunit		No2	Transport
AP1S2	AP-1 σ2 subunit		No2	Transport
AP1S3	AP-1 σ3 subunit		No2	Transport
AP1M2	AP-1 µ2 subunit		No2	Transport
ATG7	Autophagy related 7		Perinatal lethality3	Elimination
ATG13	Autophagy related 13		No1	Elimination
BACE2	Bace2/ASP1		No phenotype	Biogenesis
CD63	Cd63		No coat color phenotype	Biogenesis
DCTN1	Dynactin 1		Embryonic lethal3	Transport
F2RL1	F2RL1		No coat color phenotype	Transfer
GPNMB	GPNMB		Eye color phenotype	Transfer
KIF13A	KIF13A		No coat color phenotype	Maturation/Transport
KIF3A	KIF3A		Embryonic lethal3	Transport
KIF3B	KIF3B		Embryonic lethal3	Transport
KIF5B	KIF5B		Embryonic lethal3	Transport
MREG	Melanoregulin		Dilute suppressor	Transfer
RAB32	RAB32		No2	Biogenesis
RAB11B	RAB11B		No2	Transfer
RAB38	RAB38		Chocolate	Biogenesis
RILP	RILP		No2	Transport
SLC24A5	OCA6		Hypopigmentation	Maturation
TSG101	TSG101/VPS23		Embryonic lethal3	Maturation
MYO6	Myosin VI		No2	Biogenesis
DYNLT3	DYNLT3		No2	Transport
RAB3D	RAB3D		No coat color phenotype	Elimination
DNAIC1	Dynein axonemal intermediate chain 1		No3	Transport
RAB31	RAB31		No1	Transport
FHIT	FHIT		No reported coat color	Maturation
