# Supplementary material for: A role for Dynlt3 in melanosome movement, distribution, acidity and transfer
Source: Commun Biol. 2021 Mar 26;4:423. doi: 10.1038/s42003-021-01917-5 (PMC7997999; doi:10.1038/s42003-021-01917-5)
Supplement: Supplementary file 6 — Supplementary Data 2 [file 42003_2021_1917_MOESM6_ESM.xlsx]

## Sheet: Figure 1
Figure 1b			Figure 1c
WT	bcat*		WT	bcat*
201	229		18.3817	9.85096
269	183		30.2169	5.93691
321	219		35.051	5.77276
439	305		37.6849	9.37216
324	345		25.7656	4.20537
333	273		26.4601	7.69562
201	340		16.0937	11.4738
198	200		32.1284	7.0352
228	290		33.8371	4.26825
155	269		23.3607	4.97702
110	225		22.5866	14.4658
161	219		17.694	19.4749
215	352		19.4367	6.9533
247	214		33.2086	8.34323
268			31.5514
250			41.9829
562			27.6229
323			34.8059
264			23.8647

## Sheet: Figure 2
Figure 2b			Figure 2c
WT	bcat*		WT	bcat*
1	0.53		1.06365	0.500297
0.7	0.31		1.07428	0.379715
1.3115	0.762		0.862072	0.139694
1.365	0.49
0.6	0.35
Figure 2d			Figure 2e			Figure 2g
GFP	bcatGFP		GFP	bcatGFP		GFP	bcatGFP
1	41.73		1	0.459529		0.949194	0.36959
1.05	23.15		1.1	0.421816		0.818754	0.267751
1.2	51.3		1	0.5266		1.23205	0.611217
Figure 2h			Figure 2i			Figure 2k
siCtrl	sibcat		siCtrl	sibcat		siCtrl	sibcat
1	0.01		0.9195	1.94		0.807542	2.3749
1.3121	0.089		1.1635	2.2472		1.28352	1.68683
0.5251	0.0016		0.8859	1.7139		0.908933	3.24573
Figure 2l			Figure 2m			Figure 2o
siCtrl	sibcat		siCtrl	sibcat		siCtrl	sibcat
1.0554	0.1525		1.1308	2.3		0.773971	2.25517
0.9125	0.14		0.7756	0.9		1.47196	2.11646
0.98	0.0935		1.05	1.53		0.754071	2.08655
1	0.12		0.92	1.4
0.94	0.1658		1.22	1.76

## Sheet: Figure 3
Figure 3b			Figure 3c			Figure 3d			Figure 3g			Figure 3h
siCtrl	siDynlt3		siCtrl	siDynlt3		siCtrl	siDynlt3		DMSO	Ciliobrevin D		DMSO	Ciliobrevin D
0.983593	0.208937		31.4394	15.7873		282.2	260.3		153	255		14.3743	12.2809
0.889114	0.33531		18.4076	23.4191		164.9	307.8		237	223.5		23.5094	5.91307
0.924971	0.328313		21.5059	13.6101		256.7	201.4		658.5	202.5		23.7649	7.40617
			30.2932	18.7069		322.15	191.9		331.5	253.5		22.0284	10.0112
			34.6018	7.54402		381.65	167.2		334.5	181.5		18.3048	9.72565
			29.208	9.0883		129.2	148.2		183	268.5		18.772	12.6287
			35.6602	10.2163		326.4	189.05		192	315		8.01586	11.9931
			18.2134	6.09215		206.55	153.9		406.5	165		19.1301	4.58398
			33.5031	5.90005		283.05	69.35		186	198		18.9711	17.8564
			28.0613	5.44286		138.55	128.25		150	210		16.5237	7.45052
			40	19.0036		541.45	463.691		301.5	301.5		16.0937	9.53345
			32.3041	17.1086		345.95	346.666		484.5	486		22.5866	14.6509
			30.2346	16.3038		325.55	341.501		241.5	436.5		17.694	6.89261
			32.8306	16.8101		249.05	370.999		298.5	342		22.1686	12.8271
			25.3221	18.0439		181.9	286.495		244.5	226.5		28.0613	10.4641
			28.916	22.1921		227.8	414.689
			31.896	3.96214		483.65	168.126
			21.7856	4.91822		284.75	109.173
			29.7051	6.3507		155.55	325.461
				15.4815			567.027
				21.4644			341.354

## Sheet: Figure 4
Figure 4b			Figure 4c
GFP	Dynlt3GFP		GFP	Dynlt3GFP
369.72	350		8.69017	32.7432
407.94	231.7		6.37871	28.744
325.26	460.6		9.43073	32.6036
289.38	300		11.8722	23.3696
225.42	400		19.9855	27.9275
254.28	272		4.62051	24.0112
266.76	199		7.62512	20.433
369.72	298.9		9.66594	21.4731
260.52	150		13.8473	9.95733
219.96	200.2		12.4242	20.9899
282.36	450		20.2876	22.5105
329.16	169.4		11.9531	20.6094
139.62	166		11.8982	12.9457
371.28	161		14.0676	32.1637
175.5			6.19285
322.92			13.1382

## Sheet: Figure 5
Figure 5a									Figure 5b			Figure 5c									Figure 5d									Figure 5e					Figure 5f					Figure 5g
bcat*	WT	WT GFP-	WT GFP+	WT b-cat+	WT b-cat-	WT shCtrl	WT shDynlt3		WT	bcat*		bcat*	WT	WT GFP-	WT GFP+	WT b-cat+	WT b-cat-	WT shCtrl	WT shDynlt3		bcat*	WT	WT GFP-	WT GFP+	WT b-cat+	WT b-cat-	WT shCtrl	WT shDynlt3		WT + DMSO	WT + Nocodazole	bcat* + DMSO	bcat* + Nocodazole		WT + DMSO	WT + Nocodazole	bcat* + DMSO	bcat* + Nocodazole		WT + DMSO	WT + Nocodazole	bcat* + DMSO	bcat* + Nocodazole
5.036	4.104	36.029	31.63	66.46	59.427	44.234	55.96		0.807528	0.12119		4.32296	2.08614	0	1.13137	0.357771	0	0.357771	0.32		88	93.33	88.3333	89.1667	80.8333	88.8333	90	86.5		17.57	11.805	27.9042	11.3983		0	0.103226	0.226274	0.16		98.94	97.92	97.825	99.45
5.328	4.351	29.535	24.724	57.062	30.963	36.758	46.778		1.00465	0.355103		6.2482	2.08	0.659697	0.689697	1.73066	0.576888	1.16482	1.50944		94.67	90	92.5	93.1667	86.6667	92.5	93.8333	91.3333		10.7167	12.5267	20.4433	12.0483		0.145983	0.145983	0.357771	0.452548		97.41	97.41	97.125	98.6
31.448	4.475	27.552	21.69	43.841	26.203	26.411	44.678		0.862072	0.139694		3.04421	2.03	0.357771	0.48	1.13137	0.357771	0.8	1.13137		70.33	87.5	86	84.1667	72.5	85.8333	86.5	81.3333		8.46333	10.0167	18.8183	16.6233		0.145983	0.206452	0.357771	0.64		97.07	97.41	94.15	95.88
26.46	4.965	24.856	20.232	43.623	24.401	24.404	41.694					4.97803	1.01193	1.01193	1.01193	2.29085	1.13137	1.70082	2.44753		94.33	92.17	85.8333	83.8333	72.5	83	85.8333	79.3333		4.30667	9.67167	19.3367	18.9517		0.145983	0.23082	0.815843	0.715542		96.9	96.9	91	93.67
40.485	4.989	24.808	20.086	42.153	24.395	23.929	33.491					3.92245	0.16	0.32	0.357771	0.659697	0.226274	0.64	0.815843		70.33	91.33	95.3333	96.1667	89.6667	95.3333	96.3333	94		3.985	3.2	6.385	8.92667		0.206452	0.23082	1.21852	0.973242		96.05	96.56	90.65	93.67
20.472	5.152	24.074	19.694	38.682	23.431	21.866	33.202		GFP	bcatGFP		4.80267	1.72325	1.0245	1.0245	2.36237	1.15378	1.78885	2.63879		88.67	91.17	93.6667	94.5	87.6667	93.6667	94.8333	92.3333		19.0933	3.655	13.2333	11.72		0.291967	0.291967	1.31939	0.973242		95.2	96.39	90.3	92.82
65.977	5.298	23.467	18.874	38.444	22.966	21.751	32.09		0.93541	0.677616		1.73066	1.21852	0.932952	0.973242	2.27403	1.12	1.63169	2.44229		93.83	91.5	87	87	75.3333	86	87.5	82.1667		11.8283	3.71	35.245	8.12667		0.291967	0.326429	1.37637	1.01193		95.03	96.39	89.6	91.97
28.558	5.328	22.11	17.676	37.377	22.715	21.438	31.024		1.23205	0.611217		5.93727	1.01193	0.505964	0.505964	1.21852	0.48	0.973242	1.21852		71.5	90.33	89.8333	90	83	90	90.6667	87.8333		9.71	4.11	17.57	11.045		0.425611	0.412903	1.44886	1.01193		94.69	95.88	89.075	91.8
24.38	5.572	20.832	17	35.146	21.737	20.221	30.29		1.34704	0.66826		3.42041	0.659697	0.905097	0.96	2.24	1.0245	1.6	2.29085		61.33	86	86.8333	86.3333	74.6667	86	87.5	81.8333		39.37	4.48667	17.9483	12.08		0.46164	0.412903	1.44886	1.07331		94.35	95.37	87.5	91.8
30.696	5.695	20.766	16.635	34.62	19.683	19.365	30.21		0.895166	0.29274		3.36381	1.51789	1.44886	1.28996	3.0568	1.67045	2.52982	3.50907		54.5	86.83	88.3333	89.3333	82.1667	89.3333	90.3333	87.3333		11.805	4.675	13.0775	10.4483		0.516129	0.46164	1.44886	1.24964		94.01	95.2	87.5	91.8
8.67	5.774	18.227	16.23	34.526	18.959	19.28	27.857					1.6	0.576888	0.226274	0.226274	0.452548	0.16	0.576888	0.505964		92.5	80.67	95.5	96.3333	89.8333	95.6667	96.3333	94		10.495	4.86333	36.1158	11.2017		0.52635	0.46164	1.47513	1.28996		93.84	94.69	87.15	91.63
58.372	5.826	16.625	15.956	33.831	18.636	18.456	25.973					3.46133	0.932952	0.905097	0.973242	2.24571	1.07331	1.60798	2.36237		93.5	90.33	82.3333	81.6667	65.8333	81	79.8333	71		18.48	5.365	15.0133	19.1717		0.52635	0.516129	1.50944	1.36704		93.67	94.35	87.15	91.63
9.516	5.961	15.854	15.956	33.047	18.468	17.862	25.45		shCtrl	shDynlt3		2.32964	1.72325	0.861626	0.8	2.049	0.8	1.47513	1.93329		68.5	94.67	83.5	82.5	69.6667	81.3333	83.8333	74.8333		10.285	5.735	24.5767	11.8683		0.52635	0.516129	1.51789	1.44886		93.5	94.18	86.45	91.46
9.564	6.121	15.616	15.807	32.584	18.323	17.793	24.845		1.08046	0.606185		3.3409	0.505964	0.805097	0.905097	2.13467	0.96	1.50944	2.10447		66.83	82.83	90.8333	91.1667	83.6667	90.8333	91.5	89.6667		20.0733	6.11833	24.5767	9.70333		0.555888	0.52635	1.60798	1.51789		93.16	94.01	86.1	91.12
9.762	6.166	15.192	15.733	32.456	16.871	17.282	24.642		0.94565	0.59693		5.0241	1.13137	0.915097	0.945097	2.17624	1.0245	1.6	2.22279		85.83	81.67	88.1667	87.5	78.6667	88.3333	88.8333	84.1667		13.4933	6.33917	22.7508	17.0783		0.627898	0.555888	1.70082	1.6		93.16	93.84	85.75	91.12
55.181	6.344	15.004	15.598	32.425	16.192	16.995	22.989		1.03	0.55		2.4	1.6	1.31939	1.24964	2.66293	1.37637	2.24571	3.21994		89.67	90.33	96	97.3333	90.8333	96.1667	96.6667	94.8333		11.915	6.54167	16.4333	9.72667		0.652857	0.601905	1.72325	1.63169		92.82	93.84	85.575	90.78
10.712	6.517	14.262	15.57	32.048	16.096	16.975	22.772					2.72	0.815843	0.715542	0.715542	1.92666	0.64	1.28996	1.78885		94.17	91.5	96.8333	97.8333	92.5	97.5	96.8333	95		6.275	6.675	33.5883	8.33		0.652857	0.627898	1.82428	1.72325		92.48	93.67	85.4	90.61
10.895	6.73	14.233	15.486	29.982	16.012	16.493	22.72					6.03138	0.64	0.815843	0.8	1.94648	0.715542	1.43108	1.8659		79	89.67	85.8333	83.6667	72.3333	82	85.8333	78.5		10.1267	6.75333	31.9433	18.5142		0.652857	0.652857	1.8659	1.76726		92.14	93.5	85.4	90.61
11.063	7.784	13.696	15.362	29.524	15.588	15.835	22.666					3.73181	0.8	1.97909	1.6	4.83719	3.21994	3.39034	5.0241		70.83	89.83	96.8333	97.6667	92.3333	97	96.8333	95		11.39	6.87167	11.8833	12.1433		0.69246	0.729917	1.87275	1.82428		91.46	93.5	84.35	90.27
11.926	7.916	12.906	15.329	29.49	15.276	15.476	22.58					2.63879	1.24964	0.357771	0.452548	1.13137	0.357771	0.715542	1.12		75.17	91.33	88.1667	87.6667	78.6667	88.3333	89.8333	85.1667		16.2833	6.95	18.71	11.57		0.729917	0.729917	1.93329	1.82428		90.95	93.5	83.65	90.1
12.006	7.982	12.728	15.27	26.858	14.984	15.007	22.308					1.01193	1.58392	0.32	0.357771	0.678823	0.226274	0.659697	0.815843		88.83	89.5	93	94	87.1667	93.1667	94.3333	92		8.29167	7.02833	16.9692	10.315		0.729917	0.751495	2.08614	1.87275		90.44	93.5	83.65	89.93
12.038	8.264	12.662	14.426	25.962	13.358	14.818	22.162					5.6	2.15258	2.48902	2.24571	5.90051	3.96141	3.8166	5.7109		94.33	91.17	93.1667	94.3333	87.3333	93.3333	94.8333	92.3333		12.0717	7.28667	16.9692	9.61833		0.729917	0.806219	2.08614	1.93329		90.1	93.33	83.475	89.93
12.883	8.264	12.648	14.355	25.421	13.209	14.539	22.046					3.65207	1.21852	0.32	0.32	0.64	0.226274	0.64	0.8		92.67	95	94.3333	94.6667	88	93.8333	94.8333	92.5		17.5583	7.295	17.6633	11.2883		0.729917	0.825806	2.14663	2.02386		89.93	93.16	83.3	89.76
13.404	8.584	12.566	14.214	24.418	13.158	14.335	21.652					2.29085	0.96	0.871626	0.761626	2.08614	0.932952	1.50944	2.08614		43.67	90.17	91.1667	92.5	84.5	91.1667	91.8333	90.8333		5.63167	7.38167	18.8275	11.6342		0.929032	0.832233	2.30755	2.02386		89.42	92.99	82.95	89.59
13.844	8.66	12.566	13.509	23.791	12.896	14.202	21.523					2.15258	2.7247	0.48	0.48	1.15378	0.452548	0.932952	1.13137		69	88	92.5	92.8333	86.6667	92.3333	93.1667	90.8333		12.48	7.39667	24.6675	8.73833		0.929032	0.832233	2.42124	2.049		88.91	92.65	82.775	89.42
13.865	8.876	12.398	13.474	23.663	12.698	14.064	20.772					1.47513	3.17591	0.226274	0.32	0.576888	0.226274	0.64	0.8		90.5	87.17	94.6667	95.3333	88.8333	94.6667	95.3333	93.1667		14.8733	7.48333	18.02	13.0133		0.934749	0.887982	2.5044	2.15258		88.74	92.14	82.775	89.42
14.646	8.98	12.293	13.244	22.998	12.52	14.05	20.035					3.80316	0.715542	0.505964	0.48	1.21852	0.48	0.932952	1.21852		80.5	83.5	88	87.5	78.3333	88	88.3333	83.8333		15.4067	7.48333	19.2583	12.0017		1.03226	0.934749	2.60461	2.22854		88.23	91.97	82.6	89.42
14.686	9.14	12.256	12.924	22.303	12.361	13.679	19.241					2.10447	1.47513	0.32	0.357771	0.861626	0.226274	0.659697	0.973242		91	90.83	97.5	98.5	94	98.5	97.1667	95.1667		11.2567	7.96167	40.1933	9.295		1.03226	0.97383	2.6242	2.24		88.23	91.97	82.25	89.42
14.964	9.282	11.947	12.434	21.95	11.418	13.538	18.176					2.48902	1.0245	1.06482	1.16482	2.57992	1.24964	2.17624	2.73408		94.33	84	95.5	96.5	89.8333	95.6667	96.5	94.5		7.09167	8.275	22.0958	22.3742		1.03741	1.01666	2.66293	2.27403		88.06	91.63	81.375	89.42
15.466	9.338	11.474	12.152	21.478	11.334	13.527	18.054					9.4549	1.76726	1.36704	1.24964	2.68209	1.37637	2.30755	3.26337		68.33	96.83	89	89.5	83	89.5	90.5	87.3333		14.5033	8.40167	19.9633	24.0058		1.0527	1.02188	2.7247	2.44753		88.06	91.63	80.325	89.08
15.466	9.356	11.26	11.926	21.022	11.259	13.523	17.935					2.58488	1.13137	0.861626	0.815843	2.08614	0.861626	1.47513	1.97909		91	82.33	90.3333	90.6667	83.3333	90.5	91	88.8333		14.7617	8.51833	22.5075	10.355		1.09731	1.20381	2.79428	2.565		88.06	91.46	78.925	88.91
16.408	9.996	11.249	11.71	20.75	11.06	13.01	17.332					0.815843	1.44	1.36704	1.24964	2.72	1.51789	2.36237	3.39411		81.67	87.17	97.6667	98.6667	94	98.5	97.3333	95.5		12.9517	8.63667	25.3783	11.6183		1.46711	1.243	2.83521	2.68209		87.72	91.12	78.05	88.74
16.922	10.062	11.228	11.665	20.136	10.724	12.807	17.211					5.68169	1.28	1.73066	1.51789	4.5817	2.91973	3.07766	4.72745		95	94.5	94.5	95.1667	88.1667	94.3333	95	92.5		22.4917	8.68333	26.3867	17.9083		1.57567	1.3459	2.88444	2.73408		87.55	91.12	78.05	88.57
17.198	10.204	10.601	11.108	19.804	10.6	12.376	16.069					0.8	0.357771	1.6473	1.3984	3.46133	2.40533	2.83521	4.42538		70.33	88	91.1667	91.6667	84.3333	91	91.8333	90.6667		24.2508	8.68333	33.095	12.0208		1.57905	1.3459	2.97617	2.76203		87.38	90.78	77.875	88.4
17.216	10.482	10.572	10.743	19.797	10.506	11.404	16.042					0.815843	0.505964	0.16	0.16	0.357771	0.16	0.576888	0.357771		85.67	92.17	94.5	95.3333	88.3333	94.6667	95	93.1667		5.85167	8.76167	19.3517	19.07		1.66447	1.40402	3.0568	2.79428		86.7	90.61	77.35	88.23
17.988	10.524	10.45	10.59	19.796	9.805	10.565	15.518					1.0245	0.932952	1.15378	1.15378	2.565	1.24964	2.10447	2.64847		92	90.33	96.6667	97.3333	91.8333	96.3333	96.8333	94.8333		27.6908	9.24833	50.5542	30.5192		1.66447	1.44884	3.07766	2.88444		85.34	89.93	77	88.06
18.109	10.534	10.222	10.458	19.063	9.564	9.83	15.514					0.96	0	0.226274	0.226274	0.505964	0.226274	0.64	0.576888		83.33	92	95	95.5	89.6667	95	95.8333	93.5		7.475	9.65667	12.2917	7.32667		1.76694	1.52411	3.15163	2.95025		85.17	89.59	76.825	87.89
18.744	10.552	10.12	9.988	18.912	9.554	9.706	15.486					1.24964	0.357771	1.13137	1.0245	2.4	1.21852	1.81019	2.63879		77.67	92.17	91	91.1667	84.1667	90.8333	91.6667	89.6667		19.2583	9.86	27.755	2.83167		1.78195	1.56209	3.21596	3.15163		85	89.59	76.125	87.89
19.177	10.74	9.328	9.686	17.472	9.3	9.622	15.477					1.21852	1.44886	0.505964	0.64	1.51789	0.505964	1.13137	1.44886		94.17	87	87	87	76	86.8333	87.6667	83		7.68667	10.1967	27.9667	5.64833		1.85806	1.68039	3.21596	3.2358		84.66	88.91	76.125	86.7
19.219	10.806	9.056	9.672	17.234	8.746	9.407	15.297					1.78885	0.576888	1.47513	1.28996	3.07766	1.70082	2.565	3.62745		90.83	86	95.6667	97.1667	90.5	95.8333	96.6667	94.5		7.10667	10.5267	28.6083	9.975		1.93944	1.69303	3.55258	3.3752		84.49	88.91	75.6	84.66
19.483	11.324	8.924	9.394	16.472	8.586	9.244	14.86					2.17624	1.6473	1.60798	1.36704	3.26337	2.02386	2.83069	4.36715		92.17	88.67	92.8333	93.6667	87	93	94.3333	91.6667		6.99667	10.8083	8.95	9.71167		1.96129	1.69303	3.76595	3.39034		84.15	88.57	73.85	84.66
19.657	11.456	8.726	9.328	16.165	8.566	8.774	14.301					1.16482	0.678823	0.8	0.715542	1.92666	0.659697	1.31939	1.82428		78	81.67	92.5	93	86.6667	92.5	93.3333	91		5.45	11.1067	28.6	20.3608		2.11802	1.73038	4.07922	3.51272		84.15	88.4	72.1	83.64
19.88	11.842	8.578	9.29	15.201	8.388	8.594	14.261					3.59555	0.505964	4	2.75274	8.49207	6.07157	4.08862	6.90229		87.67	97	72.5	65.3333	54.8333	71.5	78	66.1667		7.29583	11.985	19.1867	14.0017		2.26392	1.78195	4.12912	3.69389		83.3	88.23	70.7	82.62
20.162	11.86	8.538	9.234	15.052	7.832	8.208	13.935					1.57582	0.48	1.72325	1.47513	4.40218	2.83069	2.93721	4.70574		50.5	82.17	92.8333	93.8333	87	93	94.3333	91.6667		6.11833	12.3867	43.2767	10.5117		2.26392	1.90339	4.37008	3.84666		80.58	87.89	70.175	82.62
20.242	12.059	8.49	8.323	14.958	7.616	7.437	13.497					3.95171	1.44	2.22279	1.60798	5.1225	3.32938	3.43535	5.24839		95.33	86.83	83.6667	83	71.1667	81.5	83.8333	75.3333		7.365	12.5817	49.245	13.18		2.55575	1.98559	4.53114	4.42538		80.58	87.72	68.95	81.94
20.301	12.228	8.462	8.257	14.948	7.502	8.033	13.346					2.79428	0.861626	2.30755	1.60798	5.24107	3.44651	3.44651	5.37848		91.5	96.33	88.1667	88.1667	78.8333	88.6667	89.8333	85.1667		14.6383	12.5833	19.6958	8.95833		2.72524	1.98559	4.64276	4.52548		80.24	87.38	67.025	81.09
20.727	12.764	8.058	8.14	14.92	7.276	8.002	13.265					1.50944	0.8	0.357771	0.452548	0.96	0.357771	0.715542	1.0245		87	95.83	87.5	87.3333	76.8333	87.1667	87.6667	83.1667		13.0217	12.645	17.4783	9.64833		2.99355	2.14799	5.31865	4.54805		80.07	87.04	60.9	80.24
21.049	13.008	7.578	8.114	14.704	7.221	7.68	13.188					3.43535	1.01193	0.678823	0.678823	1.82428	0.576888	1.28996	1.76726		88	96.17	93.1667	94.1667	87.3333	93.1667	94.6667	92.3333		2.84	16.8883	28.6967	2.055		3.09677	2.6053	5.4494	4.72474		79.56	84.49	56.525	80.07
21.647	13.404	7.532	8.114	14.654	7.164	7.296	12.029					4.42538	1.93329	0.64	0.659697	1.63169	0.505964	1.15378	1.47513		75.33	84.17	99.3333	100	94	98.6667	98.5	96		4.29833	17.6458	6.68333	12.4533		3.27894	2.97928	5.49851	6.0821		76.67	82.45	55.125	78.37
22.254	13.592	7.514	8.01	14.626	6.504	6.807	11.945					3.64856	1.12	1.92666	1.6	4.66476	3.15569	3.15163	4.97031		91	88.83	88.6667	89.3333	82.5	89.5	90.3333	87.3333		9.60167	18.7975	26.4783	10.5983		3.98457	4.01653	7.80072	6.1574		60.01	81.26	53.375	74.8
22.423	13.912	7.495	7.932	13.932	6.476	6.788	11.662					5.44235	0.16	0.815843	0.8	2.049	0.715542	1.44	1.87275		89.83	84.33	97	98.5	93.8333	98.5	97	95.1667
22.855	13.978	7.474	7.86	13.658	6.382	6.702	10.764					0.505964	0.452548	0.659697	0.678823	1.78885	0.576888	1.28996	1.57582		75.33	91.67	91.6667	92.8333	86.1667	91.5	92.8333	90.8333
22.93	14.092	7.276	7.728	13.64	6.184	6.626	10.675					3.43535	1.28996	1.37637	1.28	2.94156	1.57582	2.49928	3.40165		65.67	83	89.1667	89.5	83	89.6667	90.5	87.6667
23.504	14.501	6.43	7.701	13.42	6.072	6.551	10.618					4.07922	1.47513	0.505964	0.505964	1.28996	0.505964	1.0245	1.28996		77.17	96.5	90.1667	90.3333	83.1667	90.3333	90.8333	88
23.89	14.712	6.382	7.69	13.376	5.872	6.26	10.517					2.60461	0.659697	1.50944	1.31939	3.07766	1.78885	2.6242	3.69389		83.17	93.67	93	94	87.3333	93.1667	94.6667	92.1667
24.103	14.976	6.298	7.446	12.934	5.074	6.068	10.319					3.68348	1.43108	1.28996	1.24964	2.58488	1.28	2.17624	2.83521		92.17	91.17	98.1667	98.6667	94	98.5	98	95.6667
25.508	16.444	5.78	7.116	12.802	4.998	5.544	10.09					5.21168	1.12	0.16	1.28996	0.357771	0	0.357771	0.357771		83.67	89.17	92.5	93.5	86.8333	92.8333	93.8333	91.5
25.937	16.614	5.384	6.758	12.746	4.97	5.502	9.621					0.861626	0.48	3.15163	2.63879	7.06903	4.48	3.9061	6.52674		78.5	88.67	91	91.3333	84.3333	91	91.6667	90.3333
26.728	16.688	5.252	6.486	12.078	4.904	5.488	9.584					1.92666	0.576888	0.8	0.8	1.92666	0.659697	1.43108	1.82428		93.67	96.5	95	95.8333	89.6667	95.1667	96	93.6667
27.598	17.706	5.13	6.466	12.03	4.904	5.45	9.442					1.78885	2.89772	0.505964	0.659697	1.58392	0.505964	1.13137	1.44886		85.5	95.83	92.1667	92.8333	86.1667	92	92.8333	90.8333
29.025	17.914	5.036	5.61	12.02	4.264	5.207	8.698					5.5541	0.659697	6.98524	6.32961	19.8922	7.84	5.51014	10.9293		92	96.83	94.5	95.1667	88.3333	94.5	95	92.8333
32.655	17.978	5.008	5.544	11.916	3.85	5.158	8.361					0.576888	0.48	0.659697	0.678823	1.81019	0.576888	1.28996	1.76726		63.83	83	86	86.1667	73	85.8333	86.8333	81.3333
33.493	18.644	4.754	5.506	11.194	3.812	5.068	8.229					1.6473	0.357771	2.95025	2.60461	6.82208	4.08862	3.84666	6.37595		69.5	87.33	88.1667	88.6667	80.8333	88.8333	90	85.6667
34.274	18.656	4.358	5.318	11.042	3.558	5.008	8.01					3.42041	0.8	0.32	0.452548	0.932952	0.357771	0.678823	1.01193		80.17	82	95.8333	97.1667	90.6667	95.8333	96.6667	94.6667
35.264	19.476	4.33	5.196	10.684	3.144	4.894	8.002					4.96258	1.63169	3.42041	2.66293	7.36174	5.60229	3.93548	6.7523		86.5	96.83	86.3333	86.1667	73.1667	85.8333	87	81.6667
36.041	19.835	4.292	5.064	10.382	2.824	4.854	7.996					1.97909	0.226274	1.70082	1.4643	3.49445	2.7247	2.89772	4.55087		92.67	91.67	94.8333	95.3333	89	95	95.5	93.1667
36.312	19.964	3.812	4.63	9.554	2.786	4.793	7.76					1.72325	0.932952	0.505964	0.505964	1.24964	0.505964	1.01193	1.28		70.83	82.67	85	83.5	71.5	82	84.8333	77.8333
36.49	20.114	3.652	4.452	8.244	2.692	6.419	7.731					0.8	0.576888	0.659697	0.678823	1.73066	0.576888	1.16482	1.50944		84.33	78.83	87.5	87.3333	77	87.3333	88.3333	83.3333
36.621	20.296	3.078	4.292	7.888	2.41	4.35	7.644					1.73066	1.13137	0.452548	0.48	1.15378	0.357771	0.8	1.13137		72.33	80.33	91.1667	92.6667	85	91.5	92	90.8333
37.208	20.324	2.664	4.008	7.662	2.306	4.152	7.496					1.82428	2.44753	1.43108	1.28	3.0568	1.6	2.5044	3.43535		70.83	80.17	82.6667	81.6667	68.5	81.3333	82.5	73.8333
37.79	20.841	1.506	3.7	6.456	1.572	4.076	7.416					2.5044	0.357771	1.0245	1.01193	2.32964	1.13137	1.78885	2.6242		90.5	97.5	88.1667	88.3333	80.5	88.8333	89.8333	85.3333
38.387	21.152	1.506	3.37	6.436	1.44	4.038	7.244					1.01193	1.6473	2.42124	1.73066	5.28	3.86657	3.80316	5.54487		80	84.5	89.3333	90	83	89.6667	90.6667	87.6667
38.923	21.321	1.44	3.238	6.326	1.28	3.756	6.882					2.43705	2.24571	1.6	1.31939	3.18798	1.92666	2.72	3.86657		82.67	96.83	79.5	81.1667	60	76.1667	79.3333	69
40.175	22.13	1.412	2.372	6.42	1.28	3.611	6.75					3.89625	1.63169	4.19981	4.48286	10.8635	7.02908	4.30813	10.8812		91.33	89.5	90.8333	91	83.5	90.6667	91.1667	89
58.46	23.172	1.28	1.255	6.156	0	3.344	6.402					0.16	1.47513	1.13137	1.14327	2.4	1.24964	1.82428	2.64847		90	96	92.5	93.3333	86.6667	92.6667	93.8333	91.5

## Sheet: Figure 6
Figure 6a	alpha "WT + ShCtrl"	alpha "WT + ShDynlt3"		Figure 6b	mu2S_abs "WT + ShCtrl"	mu2L_abs "WT + ShCtrl"	mu2S_abs "WT + ShDynlt3"	mu2L_abs "WT + ShDynlt3"			Figure 6e		Directional	non-directional
	1.27954675557786	0.933036104247648			0.0607769594749559	1.28699679751908	0.0758678046146901	2.41414601483765				WT	16±3	59±3
	1.09768329263041	1.21523911013460			0.0811286679781142	0.111175278024250	0.531892332063256	10.4334704615059				bcat*	59±2	16±2
	0.973563170357178	1.08359504478116			0.00806457087066474	0.292476754319465	0.0328572868628783	0.425467628073683				WT + GFP	14±2	61±2
	0.669730106271030	1.01617430558558			0.0613397918735299	0.0972741654521688	0.0715881375427115	0.157735347165249				WT + bcat-Dex3-GFP	51±1	24±1
	1.23451531465079	1.22092399390505			0.267961703206801	0.540801010074722	0.0778027647206167	4.06678507861316				WT + shCtrl	36±4	39±4
	1.11621371699455	1.27120796095604			0.0442642543395127	0.166112589578417	0.00986242432621278	2.94481179639854				WT + shDynlt3	57±4	18±4
	1.05586483170717	0.826738701054894			0.00853901187464210	0.192653609408243	0.222911655495520	0.364950176559209
	1.01285836784468	1.27300386871868			0.118213025774462	0.135846425888187	0.113868333369972	1.08315982989646
	0.755347445268995	1.23919091681603			0.00452904109417182	0.0524512131133193	0.166481977750310	2.37946952958217
	0.538852736667884	1.19357876548409			0.00490739955628290	0.0295925447960307	0.212566406779658	0.523827461454374
	0.805200477620966	1.21495611984583			0.0109608894343923	0.140697002985618	0.0787722991622260	2.57632775205580
	1.27325980049905	1.20723999690727			0.0368225448359702	0.643295421614840	0.213054322744191	1.35870945864069
	1.19723044905777	1.25842858797557			0.0119106056506744	0.908195498153025	0.0402434877364651	2.64010084353615
	1.21167965743756	1.31691386012080			0.0497368983172660	2.26343782711262	0.0997798901381227	7.26396955684569
	1.25919888008506	1.06666859053835			0.0210739992792824	0.360873966534765	0.0834460891497405	2.07102310888682
	1.03539082364641	1.25956615756788			0.0439154394271858	0.368438466569753	0.0708246972949551	12.4880588406798
	0.838627750832522	1.13515275036987			0.0260601205334187	2.62160177630518	0.266783881608463	1.15294722212603
	1.10328876800396	0.693181246691675			0.0809023283053322	0.785044899969229	0.0545526532851301	0.280480820044122
	0.999311107995460	1.28536165887124			0.0371866521794005	0.374717908439203	0.0641071270794560	12.8180027319741
	1.29903926016386	1.08078071243940			0.0264287268485412	1.03485432386283	0.0208250561912716	1.53791649768039
	0.788478527566507	1.01419645762438			0.0169446226932583	0.0796267865774789	0.0495979771811821	1.90741029245263
	1.35995879503451	1.01447982114628			0.0224963611396911	2.01014509887841	0.117407545114415	0.756928266801942
	1.14870058114389	1.09262248537251			0.0226579844679731	0.207099820189269	0.0900273110452390	0.876636076929881
	0.954580331046294	0.911885529451934			0.0211239837269794	0.246320998983479	0.0467578352546572	0.167865960360527
	0.768029262357950	0.809607249949349			0.0114737988425233	0.227077425545006	0.0791824411445357	0.608005698423187
	0.717505335985527	1.03442904063150			0.0390112108962971	0.130212825582007	0.238791738959544	0.339174714067989
	1.14081888456689	1.12199474012787			0.00798399711979228	0.835999030612690	0.0817673050264454	0.549662884812452
	1.05650154585265	1.17259500757908			0.110981539667071	0.336009949282294	0.113856387369815	0.448826227573112
	1.26884953727868	0.871392677928170			0.0221294232194659	1.37068645935007	0.0207750553280854	1.06282600225481
	0.843493851291257	1.11088507115756			0.0236237121225316	0.0848033276697162	0.294178992982002	0.703571865958036
	1.20070311306447	1.44663627051508			0.208607895037003	1.94343951568445	0.00776412621810998	5.71565894736148
	0.701832119272988	1.36068145071100			0.0546832368677813	0.248306524511619	0.124518638589912	4.65054825657371
	1.17464124553455	0.777281849589169			0.0726685085001692	1.52807039532348	0.0693888896208090	0.258007129770058
	0.827654071023621	1.15341192852897			0.157519019110198	0.389787195435166	0.122778623406157	0.932566264343317
	0.803052250754661	1.19118329568077			0.0232590594278608	0.267179649213586	0.442948955212521	6.22838903111640
	0.876170075579517	0.973531912857133			0.0382452614125790	0.116796612779354	0.0963336818882722	0.208855178607685
	1.26474274499644	1.20644613736677			0.0333599606497347	0.873026367184353	0.289512516478098	6.03368046693001
	0.910439941245232	1.38542295640605			0.209362325013159	3.69327145950015	0.419262360989387	5.05219518204070
	1.02850986854137	1.13195686841924			0.217480000505763	1.18813116889854	0.292833361594334	1.89789588223389
	1.15734065566385	1.16365705537177			0.230171857962816	0.540430376250266	0.285150913722999	2.70987083649363
	0.806210143160813	0.950689106498398			0.0172266156792768	0.422249323756106	0.0304568389989988	0.334412033457057
	1.06962483554114	1.26260249220983			0.0346484126628966	0.773459560460102	0.0202309023910735	1.41309268641405
	0.922047136961138	1.34740917236155			0.0839275917775956	0.210038974206441	0.0386920698174886	0.507088071433504
	1.12778644662452	1.03019368924964			0.00586103081018385	0.531451855920471	0.0526034054203870	0.210399011516442
	0.887180462604430	1.33333282026563			0.0384784521028545	0.385237371496749	0.0518358001143232	0.139684413838573
	1.22430245135916	0.986627134510218			0.133334482626834	2.68234247064849	0.0542473460785496	0.310704591485300
	0.858915310693972	0.942510878791430			0.951671333555611	2.02488926732867	0.0461541250117261	1.27567638597800
	1.03477489210540	0.949748612116553			0.119536461463670	0.564572032145154	0.0883399896980744	0.188844022527806
	1.20638617755541	0.942154705651006			0.0692314062440924	1.20806061454212	0.159215722019724	0.758893700711666
	0.910885226672751	1.06378532627603			0.00504858788585821	0.118319681858688	0.0501432705715846	0.208882085393653
	0.827895847502944	0.946287874360247			0.00860671577428652	0.159749673050773	0.216738354192183	0.802267816887072
	1.02366184870285	1.23495291204130			0.172056073428756	0.263422251382081	0.174191128965946	2.19660314015290
	0.820300107613277	0.829251717948911			0.0422417180879015	0.343997708713245	0.118220742781846	1.00479683468887
	1.27939527166070	1.23341074093796			0.0555274812060654	0.134344613278720	0.130979374725636	8.48357325386620
	0.627406827172884	0.970372648763505			0.0121638078625327	0.0686107724957718	0.0137107439044934	0.100463239002531
	0.914521150078993	0.760668077620163			0.0304669384374820	0.108241018627975	0.0354220846919245	0.151658823721950
	1.02186098969375	1.18191652022429			0.527102683238250	6.10608120274214	0.0466027358127878	0.474538536775053
	0.982305684223497	1.23186110256623			0.203489035932233	0.369244882301656	0.660327244240291	10.2804037681323
	0.631233238061455	0.813785926706618			0.0269390913323646	0.291213454203224	0.186523756322706	0.425517960062353
	0.864291041838807	0.639528381401022			0.0438406075620606	0.578863351729302	0.0653266618012118	0.218237487799703
	0.895886164824538	1.24451507905637			0.0897656818113347	0.360312682312794	0.0787643220995186	2.97713380442837
	1.25995735457577	0.881982752768203			0.113351017988438	2.34555435159803	0.0612366145597072	0.180779672216907
	0.899405791945364	1.14066197298999			0.00654675377692146	0.248811263504314	0.0577027443928082	0.740302895680168
	1.05761838650483	1.09975846102570			0.0464425722669022	0.280317134378429	0.0434603991501909	1.65090181136418
	1.20405984269255	1.05789025651625			0.0452740783279913	0.475229747519666	0.0313094076487593	0.469834719859192
	0.959387890440301	1.11723364761277			0.0896393830593160	0.131189206008821	0.0250403550483106	0.643764455569599
	1.06254653324580	0.923664745852935			0.325086106511771	0.753295598965241	0.120613198442574	0.421770912343388
	0.993635576922578	1.08481284173909			0.0471703757672402	0.453895222611506	0.0402378055809187	0.797728530060458
	0.728691512008036	0.784090817790075			0.0611946416589043	0.409098169269082	0.0235412106221787	0.272995270727542
	0.890735799470883	1.02066024743028			0.103988467065048	0.408957142720083	0.165953209161418	0.476814375645933
	0.808762208965228	1.16939840195549			0.0328271680657267	0.487378417190126	0.231832192414588	1.98437337512259
	1.08373917703255	0.997441859154067			0.110509567358072	1.55891950288260	0.0763095143171827	0.112948805565652
	0.519844454272916	0.708814643835161			0.0195644137858016	0.0674012103403781	0.0317663044798548	0.397862592450106
	1.24200593852319	1.19545517113156			0.00927608316909396	1.69485293972952	0.0609825800043209	1.29964954227662
	1.00090613542245	1.13041624619657			0.0237636283555634	0.185288001069606	0.0908138163118968	3.13144004898749

## Sheet: Figure 7
Figure 7a						Figure 7c			Figure 7d			Figure 7f
WT	bcat*		WT + siCtrl	WT + siDynlt3		WT	bcat*		WT + shCtrl	WT + shDynlt3		WT	bcat*		WT + shCtrl	WT + shDynlt3
10	13		9	14		35	18		45	28		9.7	5.57		5.29	2.39
6	22		9	19		38	17		45	24		3.25	2.54		5.78	2.17
5	14		10	16		39	21		42	23		3.5	2.79		6.03	2.19
7	20		8	19								4.07	1.1		5.7	2.25
7	17		6	16								4.65	1.72
												7.8	2.55
